# Supplementary material for: The Impact of Perceived Social Power and Dangerous Context on Social Attention
Source: PLoS One. 2014 Dec 2;9(12):e114077. doi: 10.1371/journal.pone.0114077 (PMC4252089; doi:10.1371/journal.pone.0114077)
Supplement: Data S1 — Experimental data for Experiment 1 and 2. (XLSX) [file pone.0114077.s001.xlsx]

## Sheet: exp 1 data
	ID No.	gender 0=women; 1=men	age	priming 1=high power; 2=low power	RT-con (ms)	RT-incon (ms)	RT-effect (ms)	number of error-incon	number of error-con
	1	0	22	1	361.829	427.321	65.4919	2	0
	2	1	25	1	351.213	364.687	13.4748	1	0
	3	1	22	1	296.128	306.953	10.825	3	0
	4	0	22	1	370.111	393.991	23.8801	0	0
	5	0	21	2	316.035	336.093	20.0576	1	0
	6	1	20	2	301.36	324.355	22.9945	0	1
	7	0	19	2	305.465	401.867	96.4017	0	0
	8	0	19	2	340.783	382.35	41.5673	0	0
	9	0	23	2	359.946	413.575	53.6296	1	0
	11	0	20	1	284.615	305.76	21.1458	0	1
	12	1	18	1	246.593	270.029	23.4362	1	0
	13	0	23	1	350.178	370.987	20.8088	0	0
	15	1	23	2	284.103	305.392	21.2888	0	0
	17	0	22	2	301.711	336.316	34.6051	0	0
	18	1	23	2	315.893	335.122	19.2284	1	0
	19	0	26	2	286.276	374.932	88.6567	0	0
	21	0	22	1	367.153	364.552	-2.60076	0	0
	22	0	27	2	352.509	396.035	43.5261	1	0
	23	0	20	1	339.2	341.118	1.91792	0	0
	24	0	22	2	391.529	430.676	39.1469	0	0
	25	1	25	1	291.658	376.579	84.921	0	0
	27	0	19	1	316.299	341.027	24.7279	0	0
	28	0	18	2	504.227	574.189	69.9616	1	0
	29	0	23	1	398.459	417.791	19.3319	0	0
	31	0	29	1	344.701	375.305	30.6038	0	0
	32	1	25	2	263.566	293.528	29.9619	2	0
	33	1	25	2	278.993	313.793	34.8	2	0
	34	1	23	2	277.173	307.634	30.4613	1	0
	36	1	22	1	631.019	643.857	12.8385	0	0
	37	0	23	1	404.332	424.086	19.7547	0	0
	39	1	21	1	327.662	331.077	3.41477	4	0
	40	0	22	2	336.347	371.734	35.3871	0	0
	41	1	23	2	391.025	416.979	25.9542	0	0
	42	0	29	1	339.865	384.205	44.3396	1	1
	43	0	26	1	279.006	306.032	27.0257	1	0
	44	1	23	1	326.528	339.886	13.3579	0	0
	45	0	18	2	365.834	392.492	26.6579	1	0
	46	0	20	1	276.317	315.482	39.1652	2	0
	47	1	23	2	355.96	396.967	41.0079	0	1
	48	0	24	2	298.745	325.041	26.2967	0	0
	49	1	22	2	269.786	310.435	40.649	1	0
	50	1	20	1	340.983	358.454	17.4707	0	0
	51	1	22	1	267.113	298.112	30.9995	1	0
	52	1	26	2	308.482	323.164	14.6815	0	0
	53	1	28	1	280.068	284.91	4.84152	1	0
	54	1	18	1	308.981	370.424	61.4427	0	0
	55	1	27	2	286.774	321.771	34.9973	8	0
	56	1	22	2	286.387	300.344	13.9567	2	0
	57	1	20	2	289.546	308.282	18.7358	1	0
	58	1	21	1	301.369	314.444	13.075	1	0
	60	1	19	1	327.025	332.914	5.88922	3	0
	61	0	22	2	387.926	431.273	43.3474	0	0

## Sheet: exp2 data
	ID NO.	GENDER 0=women; 1=men	age	priming condition		Reaction Time (ms)			Number of Error Trials
				context 1=high danger; 2=low danger	social power 1=high; 2=low	RT-effect (ms)	RT-con (ms)	RT-incon (ms)	total error	error-con	error-incon
	1	1	20	1	2	68.2758	326.318	394.594	6	0	6
	2	0	24	1	2	36.3894	392.551	428.94	0	0	0
	3	0	22	1	1	16.915	304.154	321.069	0	0	0
	4	1	21	1	1	26.3073	272.356	298.664	2	0	2
	5	1	24	1	1	30.2941	392.226	422.52	0	0	0
	6	0	24	1	2	19.9221	318.56	338.483	5	1	4
	7	1	26	2	1	69.26	281.819	351.079	3	0	3
	8	0	26	2	1	10.115	319.293	329.408	0	0	0
	9	0	24	2	1	25.8154	377.21	403.025	0	0	0
	10	0	23	2	2	40.911	288.905	329.816	0	0	0
	11	0	23	2	2	35.2182	339.914	375.132	0	0	0
	12	1	24	1	2	2.19272	315.901	318.094	0	0	0
	13	0	25	1	2	22.9785	303.76	326.739	0	0	0
	14	0	20	1	1	8.98417	333.124	342.108	0	0	0
	15	1	20	1	1	36.6316	297.27	333.902	1	0	1
	16	1	21	1	1	12.7928	280.776	293.569	3	0	3
	17	1	20	1	2	50.2658	416.074	466.339	0	0	0
	18	0	24	1	1	25.6272	276.189	301.816	0	0	0
	19	0	26	2	1	20.9253	402.937	423.862	0	0	0
	20	1	22	2	2	35.7516	350.165	385.916	1	0	1
	21	1	24	2	1	25.8722	296.986	322.858	0	0	0
	22	1	19	2	2	37.8442	301.572	339.416	2	0	2
	23	0	20	2	1	4.4632	271.056	275.52	4	0	4
	24	0	20	2	2	12.3907	293.73	306.121	1	0	1
	25	1	20	2	1	20.0937	290.348	310.442	3	0	3
	26	1	25	1	2	22.8662	282.489	305.356	2	0	2
	27	1	20	1	1	32.2178	366.703	398.921	1	0	1
	28	1	19	1	2	34.5329	287.981	322.514	0	0	0
	29	1	21	2	1	9.1586	318.044	327.203	1	0	1
	30	0	23	2	2	18.5679	319.104	337.672	2	0	2
	31	0	19	2	1	14.8334	350.32	365.153	0	0	0
	32	1	22	2	2	3.89404	321.836	325.73	2	1	1
	33	1	27	2	1	63.0008	413.526	476.527	1	0	1
	34	1	29	2	2	16.4654	301.162	317.627	0	0	0
	35	0	21	2	2	42.8631	310.865	353.728	0	0	0
	36	0	20	2	2	6.93255	344.469	351.401	1	1	0
	37	0	23	2	1	24.0558	365.294	389.35	1	0	1
	38	0	23	2	1	23.6633	370.984	394.647	0	0	0
	39	0	20	1	2	19.6308	354.03	373.661	1	0	1
	40	0	22	1	1	24.1519	325.145	349.297	1	0	1
	41	1	24	1	2	21.5883	449.533	471.122	0	0	0
	42	1	21	1	1	45.4722	366.084	411.556	0	0	0
	43	0	21	2	1	32.4436	360.327	392.77	0	0	0
	44	0	20	1	2	26.0139	305.364	331.378	0	0	0
	45	0	19	1	1	27.3368	307.093	334.429	2	1	1
	46	1	22	1	2	45.8909	305.718	351.609	4	2	2
	47	1	21	1	2	19.4716	392.579	412.05	1	0	1
	48	1	23	1	1	-3.01686	346.85	343.833	0	0	0
	49	0	19	1	2	45.5993	312.865	358.464	2	1	1
	50	1	20	1	1	39.2599	320.709	359.968	3	0	3
	51	0	20	2	2	47.8259	366.686	414.511	1	0	1
	52	0	19	2	2	55.5386	318.695	374.233	1	0	1
	53	0	22	2	2	63.9785	334.179	398.157	0	0	0
	54	0	24	2	1	27.2274	388.931	416.159	1	0	1
	55	0	23	2	2	18.1662	371.337	389.503	0	0	0
	56	1	21	2	1	72.3375	301.544	373.881	5	0	5
	57	0	21	2	2	30.334	400.235	430.569	1	0	1
	58	0	22	2	1	20.1412	283.485	303.626	0	0	0
	59	1	19	2	2	22.198	296.278	318.476	1	0	1
	60	1	22	1	1	11.8504	392.591	404.441	0	0	0
	61	0	24	1	2	23.7487	336.564	360.313	0	0	0
	62	0	20	1	1	27.0708	358.695	385.765	0	0	0
	63	0	19	1	2	5.69264	281.722	287.415	1	1	0
	64	0	19	1	1	33.8721	340.819	374.691	0	0	0
	65	0	23	1	1	23.2427	368.784	392.027	0	0	0
	66	0	20	1	1	60.7623	268.572	329.334	7	0	7
	67	0	21	1	1	35.1612	296.586	331.747	1	0	1
	68	0	22	1	2	33.9878	326.574	360.562	0	0	0
	69	0	20	1	2	33.1004	306.189	339.29	1	0	1
	70	0	21	1	2	23.1214	347.128	370.25	0	0	0
	71	0	19	2	1	12.8051	328.128	340.933	2	1	1
	72	0	19	1	2	37.3834	278.421	315.805	2	0	2
	73	1	25	2	1	2.88284	458.892	461.774	0	0	0
	74	0	20	1	1	53.5881	442.841	496.429	1	0	1
	75	0	22	1	2	21.2014	303.369	324.571	2	0	2
	76	1	21	2	1	4.27557	292.214	296.49	1	0	1
	77	0	19	2	1	34.6756	364.927	399.602	1	0	1
	78	1	20	2	2	10.0874	321.42	331.508	0	0	0
	79	0	20	2	2	34.0761	461.767	495.843	0	0	0
	80	1	24	2	2	8.32192	341.253	349.575	0	0	0
	81	1	23	2	1	16.3024	356.572	372.875	0	0	0
	82	1	23	2	2	44.9263	440.641	485.567	4	2	2
	83	1	23	1	2	0.0852337	326.265	326.35	0	0	0
	84	0	18	1	2	32.4123	317.685	350.097	0	0	0
	85	0	20	2	1	24.7868	354.2	378.987	1	0	1
	86	0	22	1	1	15.5391	311.774	327.313	2	0	2
	87	0	20	1	2	1.60147	423.642	425.243	0	0	0
	88	0	22	2	1	22.5445	256.285	278.829	5	0	5
	89	0	18	1	1	27.4016	328.028	355.43	0	0	0
	90	0	18	1	1	25.3559	311.107	336.463	0	0	0
	91	0	20	2	2	15.2656	312.715	327.981	0	0	0
	92	0	20	2	2	78.6522	288.19	366.842	6	0	6
	93	1	18	2	2	15.0655	348.131	363.196	0	0	0
	94	0	27	1	1	14.0482	318.349	332.397	0	0	0
	95	0	18	2	2	30.0152	329.302	359.317	0	0	0
	96	0	23	1	1	25.6166	338.173	363.789	0	0	0
	97	1	22	1	1	17.3555	352.572	369.928	0	0	0
	98	0	19	1	2	30.8755	303.236	334.112	2	0	2
	99	1	22	1	2	22.742	382.297	405.039	0	0	0
	100	1	19	2	1	15.7052	306.818	322.524	1	0	1
	101	0	19	2	1	14.9396	317.635	332.575	3	0	3
	102	0	21	2	2	45.9925	283.519	329.511	0	0	0
	103	1	21	2	2	32.8633	288.646	321.509	2	0	2
	104	1	22	1	2	26.8291	307.862	334.692	0	0	0
	105	0	21	2	1	28.2012	333.047	361.248	0	0	0
	106	0	18	2	2	48.0383	387.266	435.304	1	0	1
	107	1	20	1	1	35.883	351.965	387.848	0	0	0
	108	0	23	1	1	49.169	296.348	345.517	2	0	2
	109	0	24	1	2	40.2909	300.202	340.493	3	0	3
	110	0	20	2	1	34.4754	321.904	356.379	0	0	0
	111	0	22	2	2	23.9906	300.2	324.191	1	0	1
	112	1	23	2	1	21.5143	317.824	339.338	1	0	1
	113	1	18	2	2	32.5485	309.206	341.755	1	0	1
	114	0	18	2	1	15.036	362.935	377.971	0	0	0
	115	1	24	2	1	14.114	356.77	370.884	1	0	1
	116	0	20	2	2	32.9369	345.105	378.042	0	0	0
	117	0	20	2	1	35.9803	312.48	348.46	1	0	1
	118	0	19	1	1	19.8893	462.583	482.473	0	0	0
	119	0	20	1	2	45.4817	337.015	382.497	0	0	0
	120	0	19	1	2	11.9579	315.009	326.967	0	0	0
	121	1	21	1	1	66.2758	235.103	301.379	7	1	6
	122	0	22	1	1	16.4157	380.571	396.986	2	1	1
	123	1	26	1	1	12.1707	320.517	332.687	0	0	0
	124	1	24	1	1	18.3854	274.601	292.986	2	1	1
	125	1	20	1	1	42.8516	290.804	333.655	0	0	0
	126	1	20	1	2	39.3038	362.419	401.723	1	0	1
	127	1	21	1	2	34.1861	335.853	370.039	0	0	0
	128	1	23	1	2	35.9715	350.924	386.895	0	0	0
	129	1	24	1	2	32.2791	341.605	373.884	0	0	0
	130	1	30	1	2	22.6871	307.107	329.794	0	0	0
	131	1	23	1	1	43.7511	343.689	387.44	1	1	0
	132	1	23	2	2	-2.1088	295.243	293.134	1	0	1
	133	1	23	2	1	34.0705	301.9	335.971	1	0	1
	134	1	18	2	2	-5.11349	412.506	407.393	0	0	0
	135	1	18	2	1	25.8565	283.562	309.419	0	0	0
	136	1	19	2	2	21.996	303.092	325.088	1	0	1
	137	1	18	2	1	21.7186	278.579	300.298	1	0	1
	138	1	19	2	1	40.5114	332.595	373.106	1	0	1
	139	1	23	2	2	15.3399	290.881	306.221	1	0	1
	140	1	17	2	2	22.1753	379.424	401.599	0	0	0
	141	1	18	1	1	17.101	323.049	340.15	1	0	1
	142	1	18	2	1	28.1458	257.925	286.071	0	0	0
	143	1	20	2	1	33.1363	312.063	345.199	2	0	2
	144	1	20	1	2	15.5383	285.031	300.57	3	0	3
	145	1	28	2	2	13.6074	356.307	369.915	1	0	1
	146	1	24	2	2	34.3803	300.973	335.353	0	0	0
	147	0	25	1	1	2.63022	268.602	271.232	3	1	2
	148	0	22	1	2	4.6772	335.602	340.279	0	0	0
	149	0	23	2	1	12.4442	265.923	278.367	0	0	0
	150	0	22	2	2	25.6955	370.793	396.489	0	0	0
	151	1	25	1	1	26.2039	365.084	391.288	1	1	0
	152	1	20	1	2	15.768	332.81	348.578	0	0	0
	153	1	23	1	1	27.5276	289.293	316.82	2	0	2
	154	1	22	1	2	8.23787	327.756	335.993	0	0	0
	155	1	21	2	1	22.4389	338.777	361.216	1	1	0
	156	1	25	2	2	51.3025	342.199	393.502	0	0	0
	157	1	21	2	1	13.219	315.542	328.761	0	0	0
	158	1	25	2	2	13.3394	306.445	319.784	0	0	0
	159	1	25	1	1	31.6979	308.701	340.399	2	0	2
	160	1	24	1	2	27.2646	299.466	326.731	1	0	1
